# Supplementary material for: Isolation and Characterization of Erianthus arundinaceus Phosphate Transporter 1 (PHT1) Gene Promoter and 5′ Deletion Analysis of Transcriptional Regulation Regions under Phosphate Stress in Transgenic Tobacco
Source: Plants (Basel). 2023 Nov 3;12(21):3760. doi: 10.3390/plants12213760 (PMC10650210; doi:10.3390/plants12213760)
Supplement: Supplementary file 1 [file plants-12-03760-s001.zip]

Archive with 1 entries (1 files):
- plants-2669401-supplementary.pdf
